# Supplementary material for: The outcomes of most aggressive interactions among closely related bird species are asymmetric
Source: PeerJ. 2017 Jan 4;5:e2847. doi: 10.7717/peerj.2847 (PMC5217525; doi:10.7717/peerj.2847)
Supplement: Data S1 [file peerj-05-2847-s001.txt]

ReadMe for P.R. Martin, C. Freshwater, and C.K. Ghalambor, ms. The outcomes of most aggressive interactions among closely related bird species are asymmetric

This readme file describes the variables in the three data files (Data_S2_locations_lumped.csv, Data_S3_locations_separate.csv, Data_S4_distance_between_locations.csv) that were the basis of the above manuscript.  Variables in the first two datasets (Data_S2, Data_S3) are identical, except that a “location” column is included in Data_S3_locations_separate.csv, and columns related to body mass are included in Data_S2_locations_lumped.csv. Columns for Data_S4_distance_between_locations are presented at the end. For any further queries please contact: pm45@queensu.ca

number = comparison number

group = one of four groups used in the analysis [interactions involving: vultures (Cathartidae and Accipitridae), hummingbirds (Trochilidae), woodcreepers and antbirds (Dendrocolaptidae and Thamnophilidae), and North American congeners (NAm.birds, representing diverse families; see Freshwater et al. 2014 for details)]

order = taxonomic order of species A and B (following Gill and Donsker 2010)

family = taxonomic family of species A and B (following Gill and Donsker 2010)

genus.A = taxonomic genus of species A (following Gill and Donsker 2010)

species.A = species name for species A (following Gill and Donsker 2010)

genus.B = taxonomic genus of species B (following Gill and Donsker 2010)

species.B = species name for species B (following Gill and Donsker 2010)

win.A = number of aggressive interactions between species A and B that were won by species A

win.B = number of aggressive interactions between species A and B that were won by species B

sum.win = total number of aggressive interactions observed between species A and B (i.e., win.A + win.B) 

binom.test = P value from a binomial test on the proportion of wins by species A out of the total number of aggressive interactions between species A and B (i.e., sum.win); binomial tests were run in the program R (binom.test; R Core Team 2014)

prop.won = the proportion of aggressive contests between species A and B that were won by species A (i.e., win.A/sum.win)

location = the geographic location where the data were collected (in the Data_S3_locations_separate.csv file only)

interaction.data.reference = the reference(s) for data on aggressive interactions; in Data_S2_locations_lumped.csv, this includes additional details of the source data in parentheses; specifically, the number of observations taken from the reference (N), the outcome of the interactions when more than one reference is presented (wins by species A, wins by species B), geographic location where the observations were made, the table number from which data were obtained (when data came from a table; otherwise figure number or text), and page number from which data were obtained)

mass.A = average mass (in grams) of species A (in the Data_S2_locations_lumped.csv file only); NA refers to species where mass data were not available

mass.B = average mass (in grams) of species B (in the Data_S2_locations_lumped.csv file only); NA refers to species where mass data were not available

larger.dom? = whether (value of 1) or not (value of 0) the heavier species won more than half of the aggressive interactions; NA refers to cases where mass data for species A or B were not available (in the Data_S2_locations_lumped.csv file only)

%.diff.mass = [the mass of the subordinate species (i.e., the species that won the minority of aggressive interactions) subtracted from the mass of the dominant species (the species that won the majority of aggressive interactions)], divided by the mass of the subordinate species, multiplied by 100 (to present as a percentage) (in the Data_S2_locations_lumped.csv file only); NA refers to cases where mass data for species A or B were not available, or where species A and B won the same proportion of aggressive interactions

mass.reference = the reference(s) for data on mass (in the Data_S2_locations_lumped.csv file only)


Variables for: Data_S4_distance_between_locations

spp.pair = number of each distinct species pair (N=28) for which we had aggressive interaction data from more than one location (with at least 6 observations per location)

genus.A = taxonomic genus of species A (following Gill and Donsker 2010)

species.A = species name for species A (following Gill and Donsker 2010)

genus.B = taxonomic genus of species B (following Gill and Donsker 2010)

species.B = species name for species B (following Gill and Donsker 2010)

location.1 = first location (from which data were obtained on aggressive interactions) in the calculation of distance between locations within each species pair

location.2 = second location (from which data were obtained on aggressive interactions) in the calculation of distance between locations within each species pair

location1.lat = latitude (in decimal degrees) of location 1

location1.long = longitude (in decimal degrees) of location 1

location2.lat = latitude (in decimal degrees) of location 2

location2.long = longitude (in decimal degrees) of location 2

distance.km = distance in kilometers between location 1 and location 2, calculated using the deg.dist function in the R package fossil (Vavrek 2012)

References

Freshwater, C., C.K. Ghalambor and P.R. Martin. 2014. Repeated patterns of trait divergence between closely related dominant and subordinate bird species. Ecology 95:2334-2345.

Gill, F., and D. Donsker, eds. 2010. IOC World Bird Names (v 2.6). Available online at http://www.worldbirdnames.org.

R Core Team. 2014. R: A language and environment for statistical computing. R Foundation for Statistical Computing, Vienna, Austria. URL http://www.R-project.org/.

Vavrek MJ. 2012. fossil: Palaeoecological and palaeogeographical analysis tools. R package version 0.3.7.
